# Supplementary material for: The transcriptional co‐activator Yap1 promotes adult hippocampal neural stem cell activation
Source: EMBO J. 2023 Apr 21;42(11):e110384. doi: 10.15252/embj.2021110384 (PMC10233373; doi:10.15252/embj.2021110384)
Supplement: Supplementary file 3 — Source Data for Expanded View [file EMBJ-42-e110384-s001.zip]

Archive with 6 entries (6 files):
- Fig EV3B control/C1-Fig EV3B control.tif
- Fig EV3B control/C2-Fig EV3B control.tif
- Fig EV3B control/C3-Fig EV3B control.tif
- Fig EV3B control/C4-Fig EV3B control.tif
- Fig EV3B control/Fig EV3B control.tif
- Fig EV3B control/READ ME Figure EV3B control.docx
