# Supplementary material for: The transcriptional co‐activator Yap1 promotes adult hippocampal neural stem cell activation
Source: EMBO J. 2023 Apr 21;42(11):e110384. doi: 10.15252/embj.2021110384 (PMC10233373; doi:10.15252/embj.2021110384)
Supplement: Supplementary file 5 — Source Data for Figure 1 [file EMBJ-42-e110384-s008.zip]

Archive with 16 entries (10 files):
- Figure 1 Source Data/A/
- Figure 1 Source Data/A/Fig1A.tif
- Figure 1 Source Data/B/
- Figure 1 Source Data/B/Fig1B.tif
- Figure 1 Source Data/C/
- Figure 1 Source Data/C/Fig1C.tif
- Figure 1 Source Data/D/
- Figure 1 Source Data/D/Fig1D.tif
- Figure 1 Source Data/E/
- Figure 1 Source Data/E/.DS_Store
- Figure 1 Source Data/E/Yap1-active NSCs.tif
- Figure 1 Source Data/E/Yap1-NRPs.tif
- Figure 1 Source Data/E/Yap1-quiescent NSCs.tif
- Figure 1 Source Data/F/
- Figure 1 Source Data/F/Fig1F.xlsx
- Figure 1 Source Data/READ ME Figure 1.docx
