# Supplementary material for: The transcriptional co‐activator Yap1 promotes adult hippocampal neural stem cell activation
Source: EMBO J. 2023 Apr 21;42(11):e110384. doi: 10.15252/embj.2021110384 (PMC10233373; doi:10.15252/embj.2021110384)
Supplement: Supplementary file 5 — Source Data for Figure 1 [file EMBJ-42-e110384-s008.zip › Figure 1 Source Data/F/Fig1F.xlsx]

## Sheet: Sheet1
	Yap1 intensity in quiescent NSCs (A.U.)				Yap1 intensity in active NSCs (A.U.)				Yap1 intensity in NRPs (A.U.)
mouse#1	94.462				133.693				83.615
mouse#2	82.668				92.336				68.137
mouse#3	63.358				104.532				54.344
