# Supplementary material for: The transcriptional co‐activator Yap1 promotes adult hippocampal neural stem cell activation
Source: EMBO J. 2023 Apr 21;42(11):e110384. doi: 10.15252/embj.2021110384 (PMC10233373; doi:10.15252/embj.2021110384)
Supplement: Supplementary file 6 — Source Data for Figure 2 [file EMBJ-42-e110384-s006.zip]

Archive with 21 entries (13 files):
- Figure 2 Source Data/B/
- Figure 2 Source Data/B/Control.czi
- Figure 2 Source Data/B/Yap1 cKO.czi
- Figure 2 Source Data/C/
- Figure 2 Source Data/C/Fig2C.xlsx
- Figure 2 Source Data/D/
- Figure 2 Source Data/D/.DS_Store
- Figure 2 Source Data/D/Control.czi
- Figure 2 Source Data/D/Yap1 cKO.czi
- Figure 2 Source Data/E/
- Figure 2 Source Data/E/Fig2E.xlsx
- Figure 2 Source Data/F/
- Figure 2 Source Data/F/Fig2F.xlsx
- Figure 2 Source Data/G/
- Figure 2 Source Data/G/Control.tif
- Figure 2 Source Data/G/Yap1 cKO.tif
- Figure 2 Source Data/H/
- Figure 2 Source Data/H/Fig2H.xlsx
- Figure 2 Source Data/I/
- Figure 2 Source Data/I/Fig2I.xlsx
- Figure 2 Source Data/READ ME Figure 2.docx
