# Supplementary material for: The transcriptional co‐activator Yap1 promotes adult hippocampal neural stem cell activation
Source: EMBO J. 2023 Apr 21;42(11):e110384. doi: 10.15252/embj.2021110384 (PMC10233373; doi:10.15252/embj.2021110384)
Supplement: Supplementary file 6 — Source Data for Figure 2 [file EMBJ-42-e110384-s006.zip › Figure 2 Source Data/C/Fig2C.xlsx]

## Sheet: Sheet1
	Yap1 intensity in individal NSC												Yap1 intensity in individal mouse
	Control#1	Control#2	Control#3	Control#4		Yap1 cKO#1	Yap1 cKO#2	Yap1 cKO#3
	824.791	904.737	554.168	415.502		112.478	410.635	143.683					Control#1	722.419
	921.023	996.013	736.462	331.158		148.888	307.725	263.715					Control#2	680.747
	889.45	640.925	465.406	384.491		354.485	214.516	383.79					Control#3	477.747
	971.521	614.049	332.256	548.605		283.725	327.407	109.937					Control#4	448.705
	615.787	612.683	710.705	450.718		338.807	368.832	244.464
	509.08	407.795	606.016	451.119		303.162	641.901	364.859					Yap1 cKO#1	270.368
	301.73	1096.27	415.299	484.831		377.589	364.968	232.878					Yap1 cKO#2	352.361
	679.37	460.702	423.723	390.683		243.81	182.904	219.547					Yap1 cKO#3	282.597
	1117.64	590.368	404.985	416.732				436.498
	499.284	483.934	348.427	584.467				231.089
	616.929		294.411	405.678				314.945
			461.754	422.629				445.756
			498.16	374.058
			473.369	621.194
			441.065
