# Supplementary material for: The transcriptional co‐activator Yap1 promotes adult hippocampal neural stem cell activation
Source: EMBO J. 2023 Apr 21;42(11):e110384. doi: 10.15252/embj.2021110384 (PMC10233373; doi:10.15252/embj.2021110384)
Supplement: Supplementary file 6 — Source Data for Figure 2 [file EMBJ-42-e110384-s006.zip › Figure 2 Source Data/E/Fig2E.xlsx]

## Sheet: Sheet1
			GFAP+ RGLs among GFP+ cells
		Control#1	0.181818
		Control#2	0.0900901
		Control#3	0.284211
		Control#4	0.152778
		Yap1 cKO#1	0.128492
		Yap1 cKO#2	0.13
		Yap1 cKO#3	0.150376
