# Supplementary material for: The transcriptional co‐activator Yap1 promotes adult hippocampal neural stem cell activation
Source: EMBO J. 2023 Apr 21;42(11):e110384. doi: 10.15252/embj.2021110384 (PMC10233373; doi:10.15252/embj.2021110384)
Supplement: Supplementary file 6 — Source Data for Figure 2 [file EMBJ-42-e110384-s006.zip › Figure 2 Source Data/F/Fig2F.xlsx]

## Sheet: Sheet1
		Mcm2+ RGLs among recombined RGLs
	Control#1	0.125
	Control#2	0.1
	Control#3	0.111111
	Control#4	0.272727
	Yap1 cKO#1	0.130435
	Yap1 cKO#2	0.230769
	Yap1 cKO#3	0.25
