# Supplementary material for: The transcriptional co‐activator Yap1 promotes adult hippocampal neural stem cell activation
Source: EMBO J. 2023 Apr 21;42(11):e110384. doi: 10.15252/embj.2021110384 (PMC10233373; doi:10.15252/embj.2021110384)
Supplement: Supplementary file 6 — Source Data for Figure 2 [file EMBJ-42-e110384-s006.zip › Figure 2 Source Data/H/Fig2H.xlsx]

## Sheet: Sheet1
		GFAP+ RGLs among GFP+ cells
	Control#1	0.0616438
	Control#2	0.0738255
	Control#3	0.0540541
	Control#4	0.132353
	Yap1 cKO#1	0.0515464
	Yap1 cKO#2	0.0536913
	Yap1 cKO#3	0.0422535
	Yap1 cKO#4	0.101911
