# Supplementary material for: The transcriptional co‐activator Yap1 promotes adult hippocampal neural stem cell activation
Source: EMBO J. 2023 Apr 21;42(11):e110384. doi: 10.15252/embj.2021110384 (PMC10233373; doi:10.15252/embj.2021110384)
Supplement: Supplementary file 6 — Source Data for Figure 2 [file EMBJ-42-e110384-s006.zip › Figure 2 Source Data/I/Fig2I.xlsx]

## Sheet: Sheet1
			Mcm2+ RGLs among recombined RGLs
		Control#1	0.166667
		Control#2	0.272727
		Control#3	0.333333
		Control#4	0.277778
		Yap1 cKO#1	0.1
		Yap1 cKO#2	0.125
		Yap1 cKO#3	0.166667
		Yap1 cKO#4	0.1875
