# Supplementary material for: The transcriptional co‐activator Yap1 promotes adult hippocampal neural stem cell activation
Source: EMBO J. 2023 Apr 21;42(11):e110384. doi: 10.15252/embj.2021110384 (PMC10233373; doi:10.15252/embj.2021110384)
Supplement: Supplementary file 7 — Source Data for Figure 3 [file EMBJ-42-e110384-s002.zip]

Archive with 9 entries (6 files):
- Figure 3 Source Data/B/
- Figure 3 Source Data/B/Control.czi
- Figure 3 Source Data/B/Yap1 5SA.czi
- Figure 3 Source Data/B/Yap1 WT.czi
- Figure 3 Source Data/C/
- Figure 3 Source Data/C/Fig3C.xlsx
- Figure 3 Source Data/D/
- Figure 3 Source Data/D/Fig3D.xlsx
- Figure 3 Source Data/READ ME Figure 3.docx
