# Supplementary material for: The transcriptional co‐activator Yap1 promotes adult hippocampal neural stem cell activation
Source: EMBO J. 2023 Apr 21;42(11):e110384. doi: 10.15252/embj.2021110384 (PMC10233373; doi:10.15252/embj.2021110384)
Supplement: Supplementary file 7 — Source Data for Figure 3 [file EMBJ-42-e110384-s002.zip › Figure 3 Source Data/C/Fig3C.xlsx]

## Sheet: Sheet1
				Ki67+GFP+Sox2+/GFP+Sox2+
			Control#1	0.0571429
			Control#2	0.0486726
			Control#3	0
			Yap1 WT#1	0.020202
			Yap1 WT#2	0.0285714
			Yap1 WT#3	0.0337079
			Yap1 5SA#1	0.41791
			Yap1 5SA#2	0.504673
			Yap1 5SA#3	0.415929
