# Supplementary material for: The transcriptional co‐activator Yap1 promotes adult hippocampal neural stem cell activation
Source: EMBO J. 2023 Apr 21;42(11):e110384. doi: 10.15252/embj.2021110384 (PMC10233373; doi:10.15252/embj.2021110384)
Supplement: Supplementary file 7 — Source Data for Figure 3 [file EMBJ-42-e110384-s002.zip › Figure 3 Source Data/D/Fig3D.xlsx]

## Sheet: Sheet1
		Number of Sox2+ cells/mm2
	Control#1	1483.6
	Control#2	1351.2
	Control#3	2127.34
	Yap1 WT#1	1895.92
	Yap1 WT#2	2614.51
	Yap1 WT#3	2790.33
	Yap1 5SA#1	3707.01
	Yap1 5SA#2	6526.78
	Yap1 5SA#3	4553.13
